# Supplementary material for: The Journey to Autonomy: Understanding Parental Concerns During the Transition of Children with Chronic Digestive Disorders
Source: Medicina (Kaunas). 2025 Jul 24;61(8):1338. doi: 10.3390/medicina61081338 (PMC12387450; doi:10.3390/medicina61081338)
Supplement: Supplementary file 1 [file medicina-61-01338-s001.zip]

Archive with 1 entries (1 files):
- medicina-3761892-supplementary.pdf
